# Supplementary material for: The Inhibition of B7H3 by 2-HG Accumulation Is Associated With Downregulation of VEGFA in IDH Mutated Gliomas
Source: Front Cell Dev Biol. 2021 May 17;9:670145. doi: 10.3389/fcell.2021.670145 (PMC8165280; doi:10.3389/fcell.2021.670145)
Supplement: Supplementary file 3 [file Data_Sheet_3.zip]

Archive with 3 entries (2 files):
- Original data/Original data for Graphs-B7H3.pdf
- Original data/WB original data-B7H3.pdf
- Original data/
